# Supplementary material for: Precise, predictable genome integrations by deep-learning-assisted design of microhomology-based templates
Source: Nat Biotechnol. 2025 Aug 12;44(6):1023–36. doi: 10.1038/s41587-025-02771-0 (PMC13271894; doi:10.1038/s41587-025-02771-0)
Supplement: Supplementary file 10 — Supplementary Tables 1–7. [file 41587_2025_2771_MOESM10_ESM.xlsx]

## Sheet: Table S1
Supplementary Table 1: Primer sequences used for PCR amplification
Figure	Subpanel	Forward primer	Reverse primer
Fig. 1g	Left	5'-CGT AGA TGT ACT GCC AAG TAG G-3'	5'-CTG TGC TAG CTC TTC CAG CC-3'
	Right	5'-CTA TAT CAT GGC CGA CAA GCA-3'	5'-CTC ACA AAG GGA GTT TTC CAC A-3'
Fig. 2m	ABHD14B - outer PCR	5'-TGTGCTAAACTGTGTTCTGG-3'	5'-AATCAATGTCAACATGGCGG-3'
	ABHD14B - inner PCR	5'-ACACTCTTTCCCTACACGACGCTCTTCCGATCTTATAGGGCAGACACCAATCTGTG-3'	5'-GACTGGAGTTCAGACGTGTGCTCTTCCGATCTTATAGCAACATGGCGGTAATGTTGG-3'
	AGBL4 - outer PCR	5'-AGTTTCTCATTGTATCCCTTCC-3'	5'-AATCAATGTCAACATGGCGG-3'
	AGBL4 - inner PCR	5'-ACACTCTTTCCCTACACGACGCTCTTCCGATCTCCTATCATTGTATCCCTTCCCTTTCAC-3'	5'-GACTGGAGTTCAGACGTGTGCTCTTCCGATCTTATAGCAACATGGCGGTAATGTTGG-3'
	AMER3 - outer PCR	5'-CAGCATGGAGCTGAAGAG-3'	5'-AATCAATGTCAACATGGCGG-3'
	AMER3 - inner PCR	5'-ACACTCTTTCCCTACACGACGCTCTTCCGATCTGGCTCGGAGCTGAAGAGAGGAAAG-3'	5'-GACTGGAGTTCAGACGTGTGCTCTTCCGATCTTATAGCAACATGGCGGTAATGTTGG-3'
	ANO2- outer PCR	5'-ATCATCATGTTGTGCAGGG-3'	5'-AATCAATGTCAACATGGCGG-3'
	ANO2- inner PCR	5'-ACACTCTTTCCCTACACGACGCTCTTCCGATCTATCGATGCAGGGTTGTAATTCTAGG-3'	5'-GACTGGAGTTCAGACGTGTGCTCTTCCGATCTTATAGCAACATGGCGGTAATGTTGG-3'
	ANO3- outer PCR	5'-ATGTTCAGATATCAGACCACC-3'	5'-AATCAATGTCAACATGGCGG-3'
	ANO3- inner PCR	5'-ACACTCTTTCCCTACACGACGCTCTTCCGATCTCCTATCCTGGAACATCACTCGCT-3'	5'-GACTGGAGTTCAGACGTGTGCTCTTCCGATCTTATAGCAACATGGCGGTAATGTTGG-3'
	CD164L2- outer PCR	5'-CCACAGCAGAGGTCTACAC-3'	5'-AATCAATGTCAACATGGCGG-3'
	CD164L2- inner PCR	5'-ACACTCTTTCCCTACACGACGCTCTTCCGATCTTATAGCCCTCCCTTTGCATACAC-3'	5'-GACTGGAGTTCAGACGTGTGCTCTTCCGATCTTATAGCAACATGGCGGTAATGTTGG-3'
	CKMT1A - outer PCR	5'-GGCTGAGGTGAGAGGATCA-3'	5'-AATCAATGTCAACATGGCGG-3'
	CKMT1A - inner PCR	5'-ACACTCTTTCCCTACACGACGCTCTTCCGATCTATCGAAGAGGATCACTTAAGCCTGG-3'	5'-GACTGGAGTTCAGACGTGTGCTCTTCCGATCTTATAGCAACATGGCGGTAATGTTGG-3'
	CPT1C - outer PCR	5'-AGCCACTATATTGTTCTGCC-3'	5'-AATCAATGTCAACATGGCGG-3'
	CPT1C - inner PCR	5'-ACACTCTTTCCCTACACGACGCTCTTCCGATCTCCTATTTGTTCTGCCTCCATCAGTG-3'	5'-GACTGGAGTTCAGACGTGTGCTCTTCCGATCTTATAGCAACATGGCGGTAATGTTGG-3'
	KCNS1 - outer PCR	5'-CAGGACTGTAAGCCCATCC-3'	5'-AATCAATGTCAACATGGCGG-3'
	KCNS1 - inner PCR	5'-ACACTCTTTCCCTACACGACGCTCTTCCGATCTCCTATCCCATCCACTCTGACTTGG-3'	5'-GACTGGAGTTCAGACGTGTGCTCTTCCGATCTTATAGCAACATGGCGGTAATGTTGG-3'
	LRKK1 - outer PCR	5'-ATCATTGCATTGCTACTCCG-3'	5'-AATCAATGTCAACATGGCGG-3'
	LRKK1 - inner PCR	5'-ACACTCTTTCCCTACACGACGCTCTTCCGATCTGGCTCGCTACTCCGTCTTCCTCTC-3'	5'-GACTGGAGTTCAGACGTGTGCTCTTCCGATCTTATAGCAACATGGCGGTAATGTTGG-3'
	NTN5 - outer PCR	5'-AAAGATGTTTCCTCCAGCAG-3'	5'-AATCAATGTCAACATGGCGG-3'
	NTN5 - inner PCR	5'-ACACTCTTTCCCTACACGACGCTCTTCCGATCTCCTATCTCTACCCCTCACGATTTAGG-3'	5'-GACTGGAGTTCAGACGTGTGCTCTTCCGATCTTATAGCAACATGGCGGTAATGTTGG-3'
	OBSL1 - outer PCR	5'-CTGGGCATTAAGCCTGAG-3'	5'-AATCAATGTCAACATGGCGG-3'
	OBSL1 - inner PCR	5'-ACACTCTTTCCCTACACGACGCTCTTCCGATCTGGCTCGTGGCACCAAGCCTGAGA-3'	5'-GACTGGAGTTCAGACGTGTGCTCTTCCGATCTTATAGCAACATGGCGGTAATGTTGG-3'
	PLXNB3 - outer PCR	5'-GGGTATTGGCAGCCACAAA-3'	5'-AATCAATGTCAACATGGCGG-3'
	PLXNB3 - inner PCR	5'-ACACTCTTTCCCTACACGACGCTCTTCCGATCTGGCTCCCTCAGCCTGGTACAGCA-3'	5'-GACTGGAGTTCAGACGTGTGCTCTTCCGATCTTATAGCAACATGGCGGTAATGTTGG-3'
	RBP3 - outer PCR	5'-TGCCTCAAAGAAGTAGGAGC-3'	5'-AATCAATGTCAACATGGCGG-3'
	RBP3 - inner PCR	5'-ACACTCTTTCCCTACACGACGCTCTTCCGATCTATCGAAAGTAGGAGCAGAGCAGC-3'	5'-GACTGGAGTTCAGACGTGTGCTCTTCCGATCTTATAGCAACATGGCGGTAATGTTGG-3'
	TMEM132C - outer PCR	5'-ACCGTCCCTTCTTAACCC-3'	5'-AATCAATGTCAACATGGCGG-3'
	TMEM132C - inner PCR	5'-ACACTCTTTCCCTACACGACGCTCTTCCGATCTATCGATCTTAACCCCACTGACAACG-3'	5'-GACTGGAGTTCAGACGTGTGCTCTTCCGATCTTATAGCAACATGGCGGTAATGTTGG-3'
	ZNF174 - outer PCR	5'-CAGTGTGGATCCTCTGGTG-3'	5'-AATCAATGTCAACATGGCGG-3'
	ZNF174 - inner PCR	5'-ACACTCTTTCCCTACACGACGCTCTTCCGATCTGGCTCCAGCTTCAGGGTTGACTG-3'	5'-GACTGGAGTTCAGACGTGTGCTCTTCCGATCTTATAGCAACATGGCGGTAATGTTGG-3'
Fig. 3c	Top	5'-ATG CCC CAA TCT ATG CCC TG-3'	5'-GAT CCG CCA CAA CAT CGA GG-3'
	Bottom	5'-ACA TCT GTG TCG CAT GGA GT-3'	5'-CGT AGA TGT ACT GCC AAG TAG G-3'
Fig. 3f	Top	5'-GAT CCG CCA CAA CAT CGA GG-3'	5'-ATG CCC CAA TCT ATG CCC TG-3'
	Bottom	5'-ACA TCT GTG TCG CAT GGA GT-3'	5'-CGT AGA TGT ACT GCC AAG TAG G-3'
Fig. 4g	myh9 left outer	5'-AAA CAA GCA CCC TGG CAG AC-3'	5'-CCA AAG GTT GTC CCA AGT GC-3'
	myh9 left inner	5'-CCT GGC AGA CAT CAT TTC CG-3'	5'-AAG TGC TGC CCA TGA CAT CG-3'
	myh9 left sequencing	5'-TTCACCTTCGCCTTCAACGG-3'
	myh9 right outer	5'-TCA ACC AGC ACC TGA TGT CC-3'	5'-CAA ATC AGC TCT GCT GCC AC-3'
	myh9 right inner	5'-AAG ATG ATG CCG AGG AAC GC-3'	5'-GCA TGT GAT GGC TTT GGT GC-3'
	myh9 right sequencing	5'-CTGTCAATCAGAGACTCTCG-3'
	acta2 left outer	5'-CTG CTG GCA TCC ATG AAA CC-3'	5'-CCA AAG GTT GTC CCA AGT GC-3'
	acta2 left inner	5'-AAC AAC GTA CTG TCC GGT GG-3'	5'-AAG TGC TGC CCA TGA CAT CG-3'
	acta2 left sequencing	5'-TTCACCTTCGCCTTCAACGG-3'
	acta2 right outer	5'-TCA ACC AGC ACC TGA TGT CC-3'	5'-ACA ATG TGT TAT TTC GGT GGG AC-3'
	acta2 right inner	5'-AAG ATG ATG CCG AGG AAC GC-3'	5'-TGG GAC TTA CTA AAG GTC CCC-3'
	acta2 right sequencing	5'-CTGTCAATCAGAGACTCTCG-3'
	ncam1 left outer	5'-TTT CAC TTC ACC AGG CTC CC-3'	5'-CCA AAG GTT GTC CCA AGT GC-3'
	ncam1 left inner	5'-TGG CAA GCC TGA TAT CCT CAG-3'	5'-AAG TGC TGC CCA TGA CAT CG-3'
	ncam1 left sequencing	5'-TTCACCTTCGCCTTCAACGG-3'
	ncam1 right outer	5'-TCA ACC AGC ACC TGA TGT CC-3'	5'-GCT CTA AGG CCC TCA TTC CAC-3'
	ncam1 right inner	5'-AAG ATG ATG CCG AGG AAC GC-3'	5'-GTG ACA CAG AAA TGG GCT GC-3'
	ncam1 right sequencing	5'-CTGTCAATCAGAGACTCTCG-3'
Fig. 5h-i	na	5'-ACA CTC TTT CCC TAC ACG ACG CTC TTC CGA TCT CCT CAA GAT GTC AGC CAC CT-3'	5'-GAC TGG AGT TCA GAC GTG TGC TCT TCC GAT CTG CAG ATG AAC TTC AGG GTC AG-3'
Fig. 6j	na	5'-ACA TCT AAG GCC CAT CCA TTA CC-3'	5'-ATA ACT CGC TGC ATG TGT TCC T-3'
Fig. 6n	tyr outer	5'-CATAGTCACTGGCACCTACG-3'	5'-TATACCTAGTGCAGGGATGC-3'
	tyr NGS	5'-ACACTCTTTCCCTACACGACGCTCTTCCGATCTCTCCAACCCTATGTTTGCGG-3'	5'-GACTGGAGTTCAGACGTGTGCTCTTCCGATCTAAAGGATTGGGGCTTGCACC-3'
Fig. S2b,c,d	Left	5'-CGT AGA TGT ACT GCC AAG TAG G-3'	5'-CTG TGC TAG CTC TTC CAG CC-3'
	Right	5'-CTA TAT CAT GGC CGA CAA GCA-3'	5'-CTC ACA AAG GGA GTT TTC CAC A-3'
Fig. S3a	Left	5'-CGT AGA TGT ACT GCC AAG TAG G-3'	5'-CTG TGC TAG CTC TTC CAG CC-3'
	Right	5'-CTA TAT CAT GGC CGA CAA GCA-3'	5'-CTC ACA AAG GGA GTT TTC CAC A-3'
	NGS - Left	5'-ACA CTC TTT CCC TAC ACG ACG CTC TTC CGA TCT GCC ACT AGG GAC AGG ATT GG-3'	5'-GAC TGG AGT TCA GAC GTG TGC TCT TCC GAT CTT AGG GGG CGT ACT TGG CAT A-3'
	NGS - Right	5'-ACA CTC TTT CCC TAC ACG ACG CTC TTC CGA TCT GGA GGT TAA AGT TTT GCT ATG CTG T-3'	5'-GAC TGG AGT TCA GAC GTG TGC TCT TCC GAT CTT GCT TCT CCT CTT GGG AAG TG-3'
Fig. S4d	TRAC left boundary	5' - TGCCAACATACCATAAACCTC - 3'	5' - GAATAATCTGTCCCGCTCCC -3'
Fig. S10b	na	5'-ACA TCT GTG TCG CAT GGA GT-3'	5'-ATG CCC CAA TCT ATG CCC TG-3'
Fig. S10c	Left 1	5'-GAT CCG CCA CAA CAT CGA GG-3'	5'-ATG CCC CAA TCT ATG CCC TG-3'
	Left 2	5'-GAT CCG CCA CAA CAT CGA GG-3'	5'-CGC TGC CCT TAA GGA GCT AAA-3'
	Left 3	5'-ACA AGC AGA AGA ACG GCA TC-3'	5'-ATG CCC CAA TCT ATG CCC TG-3'
	Right 1	5'-ACA TCT GTG TCG CAT GGA GT-3'	5'-CGT AGA TGT ACT GCC AAG TAG G-3'
Fig. S10e	na	5'-ATT CAG TGT CTT TGT TGA ATC ATT G-3'	5'-GGA AAG TCC CAT AAG GTC ATG-3'
Fig. S11b	na	5'-GAT CCG CCA CAA CAT CGA GG-3'	5'-ACA TCT GTG TCG CAT GGA GT-3'
Fig. S11e	na	5'-ATG CCC CAA TCT ATG CCC TG-3'	5'-ACA TCT GTG TCG CAT GGA GT-3'
Fig. S11f	na	5'-ATG CCC CAA TCT ATG CCC TG-3'	5'-ACA TCT GTG TCG CAT GGA GT-3'
Fig. S14a	myh9 left outer	5'-AAA CAA GCA CCC TGG CAG AC-3'	5'-CCA AAG GTT GTC CCA AGT GC-3'
	myh9 left inner	5'-CCT GGC AGA CAT CAT TTC CG-3'	5'-AAG TGC TGC CCA TGA CAT CG-3'
	myh9 right outer	5'-TCA ACC AGC ACC TGA TGT CC-3'	5'-CAA ATC AGC TCT GCT GCC AC-3'
	myh9 right inner	5'-AAG ATG ATG CCG AGG AAC GC-3'	5'-GCA TGT GAT GGC TTT GGT GC-3'
	ncam1 left outer	5'-TTT CAC TTC ACC AGG CTC CC-3'	5'-CCA AAG GTT GTC CCA AGT GC-3'
	ncam1 left inner	5'-TGG CAA GCC TGA TAT CCT CAG-3'	5'-AAG TGC TGC CCA TGA CAT CG-3'
	ncam1 right outer	5'-TCA ACC AGC ACC TGA TGT CC-3'	5'-GCT CTA AGG CCC TCA TTC CAC-3'
	ncam1 right inner	5'-AAG ATG ATG CCG AGG AAC GC-3'	5'-GTG ACA CAG AAA TGG GCT GC-3'
		5'-AAG ATG ATG CCG AGG AAC GC-3'	5'-GTG ACA CAG AAA TGG GCT GC-3'

## Sheet: Table S2
Supplementary Table 2: Sequences, CRISPRScan scores and InDelphi metrics for gRNAs
Species	Target name	Target sequence	Identifier (S = C/G, W=A/T)	CRISPR_Scan_Score	MH_del_frequency
Human	AAVS1	TCTAACCCCCACCTCCTGTT	na	55	not calculated
Human	EMILIN2	TTGTAAGGAATGCACGCAGG	SSS_AGG	81	49.5322
Human	OBSL1	AGGGTTCGGAGCACCCCAGG	SSS_AGG	86	57.1938
Human	PPP1R14A	TCGCGGGCCCGCGGGCCAGG	SSS_AGG	93	70.519
Human	NTN5	GCAGGTGCTAGCGTCCGAGG	SSS_AGG	91	82.4107
Human	ADARB2	AGGCCGGTTGTGCCGGTAGG	SSW_AGG	94	49.7296
Human	ONECUT3	GTGGCCTGGCGGGCCGTAGG	SSW_AGG	88	57.208
Human	KCNS1	GCCTCAGGCTGCATCCTAGG	SSW_AGG	82	74.6899
Human	IL17RA	CCGCTGGTCGGGGAGGAAGG	SSW_AGG	85	84.7901
Human	CKMT1A	GTGGACACTGCTGCCACAGG	SWS_AGG	90	48.4124
Human	PHACTR2	GAAGGTGCTGGAGCCACAGG	SWS_AGG	88	57.0368
Human	TBC1D25	GGCGGCGGCGGCCGCTGAGG	SWS_AGG	81	72.2334
Human	SMIM24	TGGCCTTGGAACACCAGAGG	SWS_AGG	91	81.9341
Human	CD164L2	CAGCCAGCTGGGCACATAGG	SWW_AGG	83	46.1718
Human	AGBL4	AGGAGTGGGTGCTTGTAAGG	SWW_AGG	81	59.7768
Human	AMER3	GCGCAGCTGGACCCCAAAGG	SWW_AGG	82	74.2162
Human	ESX1	GGTGGCCTGGGTGGCATAGG	SWW_AGG	81	80.2188
Human	ANO2	AGGAGTACTGGTACACCAGG	WSS_AGG	84	47.1266
Human	P3H4	TGAAGGGGCCCATGAGCAGG	WSS_AGG	81	59.3455
Human	RBP3	TCTGGAGAGGGGACAGCAGG	WSS_AGG	87	70.1936
Human	LRRK1	AGGGAGGGACTGTGTCGAGG	WSS_AGG	84	83.2399
Human	ASB18	CGGCGCCGTGCCGCAGTAGG	WSW_AGG	90	49.7831
Human	ABHD14B	CCGGGTGCTGATCATGAAGG	WSW_AGG	92	57.3192
Human	ANO3	AGGCTTGATGTTGGAGAAGG	WSW_AGG	92	74.516
Human	SIAH3	CCGCCTCCTGGTGGTGAAGG	WSW_AGG	84	84.9953
Human	ANKS6	CAGCCCCGTGATCCAACAGG	WWS_AGG	88	46.6424
Human	CPT1C	TCAGGCGGTGGCGGTACAGG	WWS_AGG	83	56.3494
Human	NACAD	CAGCAGGCTGAGGGAACAGG	WWS_AGG	81	70.2469
Human	PLXNB3	CGGGGCTGAGCTGGAAGAGG	WWS_AGG	88	83.6243
Human	ZNF174	TCAGTGGGTGGCTTTTTAGG	WWW_AGG	82	47.1204
Human	WDFY4	CCCCCTGGGAGCCCAAAAGG	WWW_AGG	81	59.7704
Human	NLRP4	TCTGGAGGAGCTCAAAAAGG	WWW_AGG	82	74.5026
Human	TMEM132C	CGGGGGGATGGTGGTAAAGG	WWW_AGG	85	85.8008
Xenopus	h11-alpha	TGTTCAAAATAATACCAGTG	na	58	not calculated
Xenopus	h11-beta	ACTACAGTGGGGTGTTCAAC	na	49	not calculated
Mus Musculus	Tubb2a	GGGCGAGTTCGAGGAGGAGG	na	76	not calculated
Specie-Agnostic	GFP1	CTCGTGACCACCCTGACCTA	na	63	not calculated
Specie-Agnostic	GFP2	AGCACTGCACGCCGTAGGTC	na	40	not calculated
Specie-Agnostic	GFP3	GCTGAAGCACTGCACGCCGT	na	54	not calculated
Xenopus	myh9	ACAAGACGAATTGGAAGGAA	na	78	not calculated
Xenopus	acta2	CAGGTACAAGGGGCCTGGTT	na	87	not calculated
Xenopus	ncam1	TAATTGTATGGAGCCAGCTA	na	64	not calculated
Xenopus	tyr_gRNA1	GAGCAATGGCTCAGAAGACA	na	56	not calculated
Xenopus	tyr_gRNA2	TACGGATGAGCTTCTGGGAG	na	52	not calculated
Human	TRAC	AGCTGGTACACGGCAGGGTC	na	52	not calculated

## Sheet: Table S3
Supplementary Table 3: Primer sequences used for amplification of pCMV-eGFP repair cassette from AAV-CMV-GFP (addgene #67634) for each of the 32 target loci
Oligo	DNA
Name	Sequence (5'-3')
EMILIN2_Screen_fw	CGC CGC CGC CGC CGC TAT TGG CTC ATG TCC AAC
OBSL1_Screen_fw	CCC CCC CCC CCC CCC TAT TGG CTC ATG TCC AAC
PPP1R14A_Screen_fw	GCC GCC GCC GCC GCC TAT TGG CTC ATG TCC AAC
NTN5_Screen_fw	CCG CCG CCG CCG CCG TAT TGG CTC ATG TCC AAC
IL17RA_Screen_fw	GGA GGA GGA GGA GGA TAT TGG CTC ATG TCC AAC
KCNS1_Screen_fw	CCT CCT CCT CCT CCT TAT TGG CTC ATG TCC AAC
ONECUT3_Screen_fw	CGT CGT CGT CGT CGT TAT TGG CTC ATG TCC AAC
ADARB2_Screen_fw	GGT GGT GGT GGT GGT TAT TGG CTC ATG TCC AAC
CKMT1A_Screen_fw	CAC CAC CAC CAC CAC TAT TGG CTC ATG TCC AAC
PHACTR2_Screen_fw	CAC CAC CAC CAC CAC TAT TGG CTC ATG TCC AAC
TBC1D25_Screen_fw	CTG CTG CTG CTG CTG TAT TGG CTC ATG TCC AAC
CD164L2_Screen_fw	CAT CAT CAT CAT CAT TAT TGG CTC ATG TCC AAC
AGBL4_Screen_fw	GTA GTA GTA GTA GTA TAT TGG CTC ATG TCC AAC
AMER3_Screen_fw	CAA CAA CAA CAA CAA TAT TGG CTC ATG TCC AAC
ESX1_Screen_fw	CAT CAT CAT CAT CAT TAT TGG CTC ATG TCC AAC
ANO2_Screen_fw	ACC ACC ACC ACC ACC TAT TGG CTC ATG TCC AAC
P3H4_Screen_fw	AGC AGC AGC AGC AGC TAT TGG CTC ATG TCC AAC
RBP3_Screen_fw	AGC AGC AGC AGC AGC TAT TGG CTC ATG TCC AAC
LRRK1_Screen_fw	TCG TCG TCG TCG TCG TAT TGG CTC ATG TCC AAC
ANO3_Screen_fw	AGA AGA AGA AGA AGA TAT TGG CTC ATG TCC AAC
ABHD14B_Screen_fw	TGA TGA TGA TGA TGA TAT TGG CTC ATG TCC AAC
ASB18_Screen_fw	AGT AGT AGT AGT AGT TAT TGG CTC ATG TCC AAC
ANKS6_Screen_fw	AAC AAC AAC AAC AAC TAT TGG CTC ATG TCC AAC
CPT1C_Screen_fw	TAC TAC TAC TAC TAC TAT TGG CTC ATG TCC AAC
PLXNB3_Screen_fw	AAG AAG AAG AAG AAG TAT TGG CTC ATG TCC AAC
NACAD_Screen_fw	AAC AAC AAC AAC AAC TAT TGG CTC ATG TCC AAC
ZNF174_Screen_fw	TTT TTT TTT TTT TTT TAT TGG CTC ATG TCC AAC
NLRP4_Screen_fw	AAA AAA AAA AAA AAA TAT TGG CTC ATG TCC AAC
TMEM132C_Screen_fw	TAA TAA TAA TAA TAA TAT TGG CTC ATG TCC AAC
SMIM24_Screen_fw	CAG CAG CAG CAG CAG TAT TGG CTC ATG TCC AAC
SIAH3_Screen_fw	TGA TGA TGA TGA TGA TAT TGG CTC ATG TCC AAC
WDFY4_Screen_fw	AAA AAA AAA AAA AAA TAT TGG CTC ATG TCC AAC
Screen_rv	CCT CCT CCT CCT CCT AGC AAG AGA ACT GAG TGG

## Sheet: Table S4
Supplementary Table 4: Sequences for repair casettes used for protein tagging in Xenopus tropicalis (see Figure 4)
Tagging cassettes
tagged gene	Sequence
myh9	tggaagtggaagtggaagGAAAGGTGTTGATGAAGCCTCTGATGAAGATCTAGATGGAAAAGCTGACTCTGGGGACAGCAAATCTGTTGACggatcaggaggatcaggaATGGTCTCAAAGGGAGAGGAGGAAAACATGGCTAGTACACCATTTAAATTTCAACTTAAAGGAACCATCAATGGCAAATCGTTTACCGTTGAAGGCGAAGGTGAAGGGAACTCACATGAAGGTTCTCATAAAGGAAAATATGTTTGTACAAGTGGAAAACTACCGATGTCATGGGCAGCACTTGGGACAACCTTTGGTTATGGAATGAAATATTATACCAAATATCCTAGTGGACTGAAGAACTGGTTTCGTGAAGTAATGCCCGGAGGCTTTACCTACGATCGTCATAT…
acta2	cctgcctgcctgcctgcctgACATTGTATTTTCTCCTCCAATCAGATCATTGCCCCACCTGAGCGCAAGTACTCCGTCTGGATTGGTGGATCCATCCTCGCCTCCCTGTCTACCTTCCAGCAGATGTGGATCAGCAAACCCGAATACGACGAAGCCGGCCCCTCCATTGTTCACCGCAAATGCTTCggatcaggaggatcaggaATGGTCTCAAAGGGAGAGGAGGAAAACATGGCTAGTACACCATTTAAATTTCAACTTAAAGGAACCATCAATGGCAAATCGTTTACCGTTGAAGGCGAAGGTGAAGGGAACTCACATGAAGGTTCTCATAAAGGAAAATATGTTTGTACAAGTGGAAAACTACCGATGTCATGGGCAGCACTTGGGACAACCTTT…
ncam1	ccagccagccagccagATATTTGTTCTTACCTTCTCTTTCTCTTGTTTGCTTATAGGAAGACCCAAGTAGAAGAAAATTCTAAGCCAGAGGAAACAGATGTCAAGAGCACCCCAGCAGAAGTCAAAACAGTCCCCAATGAAGCCACTCAAACAAATGTGAATGAGAGCAAAGCAggatcaggaggatcaggaATGGTCTCAAAGGGAGAGGAGGAAAACATGGCTAGTACACCATTTAAATTTCAACTTAAAGGAACCATCAATGGCAAATCGTTTACCGTTGAAGGCGAAGGTGAAGGGAACTCACATGAAGGTTCTCATAAAGGAAAATATGTTTGTACAAGTGGAAAACTACCGATGTCATGGGCAGCACTTGGGACAACCTTTGGTTATGGAATG…

## Sheet: Table S5
Supplementary Table 5: : Efficiencies of protein tagging in Xenopus tropicalis.
Tagged protein	Cassette concentration (ng/ul)	Confirmed injected	Fluorescent	%
myh9	2	630	2	0.31746
myh9	2	237	1	0.421941
myh9	4	216	2	0.925926
myh9	8	222	2	0.900901
ncam1	6	365	3	0.821918
acta2	2	260	2	0.769231
acta2	4	1229	10	0.81367

## Sheet: Table S6
Supplementary Table 6: repair templates used in Fig 6d
Oligo	DNA	Modifications	Scale	Purification	Physical	Datasheet
Name	Sequence (5'-3')				Condition			Nomenclature: GFP_X_Y-Z_W
GFP1_0-10_1	GAG CCA C	none	0.2 µmol	Desalted	100 nmol/ml	Standard
GFP1_0-10_2	TGA CCA CCC TGA GCC A	none	Genomics	Desalted	100 nmol/ml	Standard		X =	GFP gRNA
GFP1_0-10_3	CTG AGC CA	none	0.2 µmol	Desalted	100 nmol/ml	Standard		Y-Z =	Pythia Score as binned between 0-100
GFP1_10-20_1	TGA GCC AC	none	0.2 µmol	Desalted	100 nmol/ml	Standard		W =	per decile and per gRNA, we ordered 3 repair templates
GFP1_10-20_2	CCC TCG TGA CCA CCC TGA GCC AC	none	Genomics	Desalted	100 nmol/ml	Standard
GFP1_10-20_3	GAG CCA CGG CGT GCA GTG CTT CA	none	Genomics	Desalted	100 nmol/ml	Standard
GFP1_20-30_1	GAG CCA CGG CGT GC	none	Genomics	Desalted	100 nmol/ml	Standard
GFP1_20-30_2	CCC TGA GCC AC	none	0.2 µmol	Desalted	100 nmol/ml	Standard
GFP1_20-30_3	CAC CCT GAG CCA C	none	Genomics	Desalted	100 nmol/ml	Standard
GFP1_30-40_1	GCC CAC CCT CGT GAC CAC CCT GAG CCA CGG CGT	none	Genomics	Desalted	100 nmol/ml	Standard
GFP1_30-40_2	CTG AGC CAC G	none	0.2 µmol	Desalted	100 nmol/ml	Standard
GFP1_30-40_3	GTG ACC ACC CTG AGC CAC G	none	Genomics	Desalted	100 nmol/ml	Standard
GFP1_40-50_1	CCA CCC TGA GCC ACG	none	Genomics	Desalted	100 nmol/ml	Standard
GFP1_40-50_2	TGA GCC ACG GCG TGC AGT GCT	none	Genomics	Desalted	100 nmol/ml	Standard
GFP1_40-50_3	TGA GCC ACG GCG TGC AGT GCT TCA	none	Genomics	Desalted	100 nmol/ml	Standard
GFP1_50-60_1	CCC ACC CTC GTG ACC ACC CTG AGC CAC GGC	none	Genomics	Desalted	100 nmol/ml	Standard
GFP1_50-60_2	CCC ACC CTC GTG ACC ACC CTG AGC CAC GGC GTG CAG TGC TTC AGC CG	none	Genomics	Desalted	100 nmol/ml	Standard
GFP1_50-60_3	CCA CCC TCG TGA CCA CCC TGA GCC ACG GC	none	Genomics	Desalted	100 nmol/ml	Standard
GFP1_60-70_1	TGA CCA CCC TGA GCC ACG G	none	Genomics	Desalted	100 nmol/ml	Standard
GFP1_60-70_2	CCA CCC TCG TGA CCA CCC TGA GCC ACG GCG TGC AGT GCT TC	none	Genomics	Desalted	100 nmol/ml	Standard
GFP1_60-70_3	CCA CCC TCG TGA CCA CCC TGA GCC ACG GCG TGC AGT G	none	Genomics	Desalted	100 nmol/ml	Standard
GFP1_70-80_1	TGA CCA CCC TGA GCC ACG GCG T	none	Genomics	Desalted	100 nmol/ml	Standard
GFP1_70-80_2	CCC TGA GCC ACG GCG TGC AGT GCT TCA GCC G	none	Genomics	Desalted	100 nmol/ml	Standard
GFP1_70-80_3	TGA CCA CCC TGA GCC ACG GC	none	Genomics	Desalted	100 nmol/ml	Standard
GFP1_80-90_1	ACC ACC CTG AGC CAC GGC GTG CAG TGC TT	none	Genomics	Desalted	100 nmol/ml	Standard
GFP1_80-90_2	TCG TGA CCA CCC TGA GCC ACG GCG TGC AGT GCT TCA GCC G	none	Genomics	Desalted	100 nmol/ml	Standard
GFP1_80-90_3	ACC CTG AGC CAC GGC GTG CAG TGC	none	Genomics	Desalted	100 nmol/ml	Standard
GFP1_90-100_1	CGT GAC CAC CCT GAG CCA CGG CGT GCA GTG CTT CAG C	none	Genomics	Desalted	100 nmol/ml	Standard
GFP1_90-100_2	CCC TCG TGA CCA CCC TGA GCC ACG GCG TGC AGT GCT TC	none	Genomics	Desalted	100 nmol/ml	Standard
GFP1_90-100_3	CCC TCG TGA CCA CCC TGA GCC ACG GCG TGC	none	Genomics	Desalted	100 nmol/ml	Standard
GFP2_0-10_1	TGG CTC AGG GTG GTC A	none	Genomics	Desalted	100 nmol/ml	Standard
GFP2_0-10_2	TGG CTC A	none	0.2 µmol	Desalted	100 nmol/ml	Standard
GFP2_0-10_3	TGG CTC AGG GTG GTC ACG AGG GT	none	Genomics	Desalted	100 nmol/ml	Standard
GFP2_10-20_1	GTG GCT CAG GGT G	none	Genomics	Desalted	100 nmol/ml	Standard
GFP2_10-20_2	GTG GCT CAG GGT GGT CAC GAG GG	none	Genomics	Desalted	100 nmol/ml	Standard
GFP2_10-20_3	CTG AAG CAC TGC ACG CCG TGG CTC	none	Genomics	Desalted	100 nmol/ml	Standard
GFP2_20-30_1	CAC TGC ACG CCG TGG CTC A	none	Genomics	Desalted	100 nmol/ml	Standard
GFP2_20-30_2	CGC CGT GGC TC	none	0.2 µmol	Desalted	100 nmol/ml	Standard
GFP2_20-30_3	GCA CGC CGT GGC TCA	none	Genomics	Desalted	100 nmol/ml	Standard
GFP2_30-40_1	CGT GGC TCA G	none	0.2 µmol	Desalted	100 nmol/ml	Standard
GFP2_30-40_2	CGT GGC TCA GGG TGG TCA CGA GGG TG	none	Genomics	Desalted	100 nmol/ml	Standard
GFP2_30-40_3	CGT GGC TCA GGG TGG TCA CGA GGG TGG G	none	Genomics	Desalted	100 nmol/ml	Standard
GFP2_40-50_1	CCG TGG CTC AGG GTG GTC ACG AGG GTG G	none	Genomics	Desalted	100 nmol/ml	Standard
GFP2_40-50_2	CCG TGG CTC AGG GT	none	Genomics	Desalted	100 nmol/ml	Standard
GFP2_40-50_3	CGT GGC TCA GGG TGG	none	Genomics	Desalted	100 nmol/ml	Standard
GFP2_50-60_1	GCT GAA GCA CTG CAC GCC GTG GCT CAG GGT GGT CAC GAG GGT GG	none	Genomics	Desalted	100 nmol/ml	Standard
GFP2_50-60_2	AGC ACT GCA CGC CGT GGC TCA GGG TGG TCA CGA GGG TGG GC	none	Genomics	Desalted	100 nmol/ml	Standard
GFP2_50-60_3	CAC TGC ACG CCG TGG CTC AGG GTG GTC ACG AGG GTG GGC	none	Genomics	Desalted	100 nmol/ml	Standard
GFP2_60-70_1	GCT GAA GCA CTG CAC GCC GTG GCT CAG GGT GGT CAC GAG GGT G	none	Genomics	Desalted	100 nmol/ml	Standard
GFP2_60-70_2	CCG TGG CTC AGG G	none	Genomics	Desalted	100 nmol/ml	Standard
GFP2_60-70_3	ACT GCA CGC CGT GGC TCA GGG T	none	Genomics	Desalted	100 nmol/ml	Standard
GFP2_70-80_1	CAC TGC ACG CCG TGG CTC AGG GTG GTC ACG AGG GTG	none	Genomics	Desalted	100 nmol/ml	Standard
GFP2_70-80_2	AGC ACT GCA CGC CGT GGC TCA GGG TGG T	none	Genomics	Desalted	100 nmol/ml	Standard
GFP2_70-80_3	GCA CGC CGT GGC TCA GGG TGG TCA CGA GGG TG	none	Genomics	Desalted	100 nmol/ml	Standard
GFP2_80-90_1	GAA GCA CTG CAC GCC GTG GCT CAG GGT GGT CAC GAG GG	none	Genomics	Desalted	100 nmol/ml	Standard
GFP2_80-90_2	CAC TGC ACG CCG TGG CTC AGG GTG GTC ACG A	none	Genomics	Desalted	100 nmol/ml	Standard
GFP2_80-90_3	ACG CCG TGG CTC AGG GTG GTC ACG AGG G	none	Genomics	Desalted	100 nmol/ml	Standard
GFP2_90-100_1	AAG CAC TGC ACG CCG TGG CTC AGG GTG GTC ACG AG	none	Genomics	Desalted	100 nmol/ml	Standard
GFP2_90-100_2	CTG CAC GCC GTG GCT CAG GGT GGT CAC GAG	none	Genomics	Desalted	100 nmol/ml	Standard
GFP2_90-100_3	CAC TGC ACG CCG TGG CTC AGG GTG GTC ACG AGG G	none	Genomics	Desalted	100 nmol/ml	Standard
GFP3_0-10_1	GCT GAA GCA CTG CAC GCC GTG GCT C	none	Genomics	Desalted	100 nmol/ml	Standard
GFP3_0-10_2	GTA GCG GCT GAA GCA CTG CAC GCC GTG GCT C	none	Genomics	Desalted	100 nmol/ml	Standard
GFP3_0-10_3	CGG CTG AAG CAC TGC ACG CCG TGG CTC	none	Genomics	Desalted	100 nmol/ml	Standard
GFP3_10-20_1	CGG CTG AAG CAC TGC ACG CCG TGG CTC A	none	Genomics	Desalted	100 nmol/ml	Standard
GFP3_10-20_2	ACT GCA CGC CGT GGC TCA	none	Genomics	Desalted	100 nmol/ml	Standard
GFP3_10-20_3	GCA CGC CGT GGC TCA	none	Genomics	Desalted	100 nmol/ml	Standard
GFP3_20-30_1	CGC CGT GGC TCA GG	none	Genomics	Desalted	100 nmol/ml	Standard
GFP3_20-30_2	AAG CAC TGC ACG CCG TGG CTC AG	none	Genomics	Desalted	100 nmol/ml	Standard
GFP3_20-30_3	GAA GCA CTG CAC GCC GTG GCT CAG	none	Genomics	Desalted	100 nmol/ml	Standard
GFP3_30-40_1	CAC GCC GTG GCT CAG G	none	Genomics	Desalted	100 nmol/ml	Standard
GFP3_30-40_2	GGC TGA AGC ACT GCA CGC CGT GGC TCA GG	none	Genomics	Desalted	100 nmol/ml	Standard
GFP3_30-40_3	CTG CAC GCC GTG GCT CAG	none	Genomics	Desalted	100 nmol/ml	Standard
GFP3_40-50_1	GTA GCG GCT GAA GCA CTG CAC GCC GTG GCT CAG GG	none	Genomics	Desalted	100 nmol/ml	Standard
GFP3_40-50_2	GCA CTG CAC GCC GTG GCT CAG GGT	none	Genomics	Desalted	100 nmol/ml	Standard
GFP3_40-50_3	CTG AAG CAC TGC ACG CCG TGG CTC AGG	none	Genomics	Desalted	100 nmol/ml	Standard
GFP3_50-60_1	ACG CCG TGG CTC AGG GTG GT	none	Genomics	Desalted	100 nmol/ml	Standard
GFP3_50-60_2	GCA CGC CGT GGC TCA GGG TGG T	none	Genomics	Desalted	100 nmol/ml	Standard
GFP3_50-60_3	GCA CTG CAC GCC GTG GCT CAG GG	none	Genomics	Desalted	100 nmol/ml	Standard
GFP3_60-70_1	CGC CGT GGC TCA GGG TGG TC	none	Genomics	Desalted	100 nmol/ml	Standard
GFP3_60-70_2	GCG GCT GAA GCA CTG CAC GCC GTG GCT CAG GGT G	none	Genomics	Desalted	100 nmol/ml	Standard
GFP3_60-70_3	ACG CCG TGG CTC AGG GTG GTC ACG AGG	none	Genomics	Desalted	100 nmol/ml	Standard
GFP3_70-80_1	GGC TGA AGC ACT GCA CGC CGT GGC TCA GGG TGG TCA CGA	none	Genomics	Desalted	100 nmol/ml	Standard
GFP3_70-80_2	CAC GCC GTG GCT CAG GGT GGT CAC GAG GG	none	Genomics	Desalted	100 nmol/ml	Standard
GFP3_70-80_3	GCA CGC CGT GGC TCA GGG TGG TC	none	Genomics	Desalted	100 nmol/ml	Standard
GFP3_80-90_1	AGC ACT GCA CGC CGT GGC TCA GGG TGG TC	none	Genomics	Desalted	100 nmol/ml	Standard
GFP3_80-90_2	CGG CTG AAG CAC TGC ACG CCG TGG CTC AGG GTG GTC ACG AGG G	none	Genomics	Desalted	100 nmol/ml	Standard
GFP3_80-90_3	GAA GCA CTG CAC GCC GTG GCT CAG GGT GGT CAC	none	Genomics	Desalted	100 nmol/ml	Standard
GFP3_90-100_1	AAG CAC TGC ACG CCG TGG CTC AGG GTG GTC ACG	none	Genomics	Desalted	100 nmol/ml	Standard
GFP3_90-100_2	CTG CAC GCC GTG GCT CAG GGT GGT C	none	Genomics	Desalted	100 nmol/ml	Standard
GFP3_90-100_3	AAG CAC TGC ACG CCG TGG CTC AGG GTG GTC AC	none	Genomics	Desalted	100 nmol/ml	Standard

## Sheet: Table S7
Supplementary Table 7: Efficiencies of protein tagging in Xenopus tropicalis.
Increasing size, decreasing score
length ssODN	Pythia Score	Length of Left Repair Arm	Left Arm Pythia Score	Length of Right Repair Arm	Right Arm Pythia Score	ssODN Repair Template
35	53.9648	12	81.1812	23	66.4745	TGTACGGATGAGCTTCTGGGCGGGGTCCATCCCAC
48	39.7759	20	73.0576	28	54.4446	GTGACATATGTACGGATGAGCTTCTGGGCGGGGTCCATCCCACCACCA
66	14.5371	32	43.7441	34	33.2322	ATGCCCAAGGTTGTGACATATGTACGGATGAGCTTCTGGGCGGGGTCCATCCCACCACCACCAGCC
Decreasing size, decreasing score
length ssODN	Pythia Score	Length of Left Repair Arm	Left Arm Pythia Score	Length of Right Repair Arm	Right Arm Pythia Score	ssODN Repair Template
35	53.9648	12	81.1812	23	66.4745	TGTACGGATGAGCTTCTGGGCGGGGTCCATCCCAC
30	44.8283	8	76.1737	22	58.8501	CGGATGAGCTTCTGGGCGGGGTCCATCCCA
20	16.8063	3	49.8215	17	33.733	GAGCTTCTGGGCGGGGTCCA
